# Supplementary material for: Characterizing preferred motif choices and distance impacts
Source: PLoS One. 2019 Apr 16;14(4):e0215242. doi: 10.1371/journal.pone.0215242 (PMC6467417; doi:10.1371/journal.pone.0215242)
Supplement: S1 Data — (ZIP) [file pone.0215242.s002.zip]

Archive with 6 entries (5 files):
- README.pdf
- shared data_motif choice/
- shared data_motif choice/Ave_Distance_all.csv
- shared data_motif choice/Freq_ActiMotif.csv
- shared data_motif choice/Freq_JointMotif_Top10.csv
- shared data_motif choice/Freq_LocMotif.csv
