# Supplementary material for: Characterizing preferred motif choices and distance impacts
Source: PLoS One. 2019 Apr 16;14(4):e0215242. doi: 10.1371/journal.pone.0215242 (PMC6467417; doi:10.1371/journal.pone.0215242)
Supplement: S1 Data — (ZIP) [file pone.0215242.s002.zip › shared data_motif choice/Freq_ActiMotif.csv]

Actimotif_Id	Freq	Prop	Node
383	54	0.000696763	3
363	72	0.000929018	3
377	179	0.002309641	3
352	322	0.004154773	3
336	762	0.009832102	3
320	865	0.011161113	3
323	2848	0.036747804	3
328	3145	0.040580001	3
310	7060	0.091095328	3
319	9620	0.124127062	3
316	15518	0.20022908	3
22	17520	0.226060928	2
322	17828	0.230035059	3
312	42829	0.552623487	3
311	64235	0.828825555	3
35	92654	1.19551651	3
37	133600	1.723843609	3
30	136832	1.765546173	3
11	218782	2.822948745	1
12	378932	4.889367562	1
33	839004	10.82568625	3
21	1559699	20.12482899	2
10	1676731	21.63489534	1
20	2531032	32.65795911	2
