# Supplementary material for: Characterizing preferred motif choices and distance impacts
Source: PLoS One. 2019 Apr 16;14(4):e0215242. doi: 10.1371/journal.pone.0215242 (PMC6467417; doi:10.1371/journal.pone.0215242)
Supplement: S1 Data — (ZIP) [file pone.0215242.s002.zip › shared data_motif choice/Freq_JointMotif_Top10.csv]

Locmotif_Id	Actimotif_Id	Freq	Prop
10	10	1676731	0.237933104
10	11	218782	0.031045815
10	12	36414	0.005167255
20	12	26299	0.003731906
20	20	1201537	0.170501665
20	21	1404552	0.199310096
20	33	166428	0.023616627
20	35	4077	0.000578538
20	37	45201	0.006414156
20	311	16703	0.002370205
30	12	9166	0.001300683
30	20	111759	0.015858934
30	30	49398	0.007009723
30	33	608	8.63E-05
30	35	87214	0.012375925
30	37	5	7.10E-07
30	311	44624	0.006332278
31	12	2723	0.000386402
31	20	14458	0.002051633
31	30	3711	0.000526602
31	33	11	1.56E-06
34	12	17613	0.002499337
34	20	693692	0.098436953
34	33	563892	0.080017948
34	37	85797	0.012174849
34	311	268	3.80E-05
41	12	7877	0.00111777
41	20	278737	0.039553607
41	30	33991	0.004823424
41	33	78286	0.011109016
41	37	2063	0.000292746
43	12	4369	0.000619974
43	20	59668	0.008467066
43	30	8063	0.001144164
43	33	1039	0.000147437
43	35	1317	0.000186886
43	37	10	1.42E-06
43	311	1233	0.000174966
49	12	430	6.10E-05
49	20	3079	0.000436919
49	30	150	2.13E-05
49	33	16	2.27E-06
51	12	1975	0.000280258
51	20	63294	0.008981606
51	30	5360	0.0007606
51	33	4744	0.000673188
51	37	13	1.84E-06
53	12	725	0.00010288
53	20	8377	0.001188721
53	30	475	6.74E-05
53	33	60	8.51E-06
53	35	26	3.69E-06
53	311	29	4.12E-06
