# Supplementary material for: Characterizing preferred motif choices and distance impacts
Source: PLoS One. 2019 Apr 16;14(4):e0215242. doi: 10.1371/journal.pone.0215242 (PMC6467417; doi:10.1371/journal.pone.0215242)
Supplement: S1 Data — (ZIP) [file pone.0215242.s002.zip › shared data_motif choice/Freq_LocMotif.csv]

Actimotif_Id	Freq	Prop	Node
11	1931927	25.2966776	1
20	3059250	40.05785983	2
30	447220	5.855904575	3
31	97395	1.275291414	3
34	1389202	18.1902293	3
311	2120	0.027759308	3
323	1429	0.018711345	3
41	406024	5.316483608	4
43	150299	1.968017087	4
47	4646	0.060834785	4
49	11485	0.150384741	4
51	75937	0.994320079	5
53	18970	0.24839343	5
57	4954	0.064867741	5
62	8108	0.106166259	6
64	1367	0.017899516	6
66	555	0.007267177	6
71	463	0.006062528	7
72	76	0.000995145	7
75	17	0.000222598	7
77	1	1.31E-05	7
82	1	1.31E-05	8
83	13	0.000170222	8
422	1817	0.023791822	4
416	6393	0.083710026	4
417	6041	0.079100934	4
419	77	0.001008239	4
427	1246	0.01631514	4
428	1035	0.013552304	4
431	1146	0.015005739	4
432	1022	0.013382081	4
433	776	0.010160954	4
444	82	0.001073709	4
445	430	0.005630426	4
459	107	0.001401059	4
462	88	0.001152273	4
467	82	0.001073709	4
469	6	7.86E-05	4
471	33	0.000432102	4
475	6	7.86E-05	4
492	32	0.000419008	4
4100	25	0.00032735	4
4135	26	0.000340444	4
4112	26	0.000340444	4
4124	13	0.000170222	4
4121	10	0.00013094	4
4125	11	0.000144034	4
4127	3	3.93E-05	4
4142	8	0.000104752	4
4162	3	3.93E-05	4
4163	3	3.93E-05	4
4171	3	3.93E-05	4
4172	1	1.31E-05	4
4204	1	1.31E-05	4
4211	1	1.31E-05	4
4212	1	1.31E-05	4
4218	1	1.31E-05	4
4223	2	2.62E-05	4
4230	1	1.31E-05	4
515	122	0.00159747	5
520	382	0.005001913	5
521	821	0.010750185	5
528	865	0.011326321	5
524	33	0.000432102	5
526	109	0.001427247	5
531	440	0.005761366	5
532	99	0.001296307	5
534	30	0.00039282	5
535	6	7.86E-05	5
538	918	0.012020304	5
539	177	0.00231764	5
541	12	0.000157128	5
551	4	5.24E-05	5
556	92	0.001204649	5
564	43	0.000563043	5
572	28	0.000366632	5
571	2	2.62E-05	5
573	1	1.31E-05	5
574	26	0.000340444	5
576	86	0.001126085	5
577	40	0.000523761	5
579	2	2.62E-05	5
5232	10	0.00013094	5
591	32	0.000419008	5
5154	57	0.000746359	5
5110	27	0.000353538	5
5169	22	0.000288068	5
5118	8	0.000104752	5
5121	18	0.000235692	5
5125	19	0.000248786	5
5130	9	0.000117846	5
5134	4	5.24E-05	5
5137	11	0.000144034	5
5299	2	2.62E-05	5
610	45	0.000589231	6
628	5	6.55E-05	6
633	10	0.00013094	6
636	3	3.93E-05	6
643	24	0.000314256	6
648	35	0.00045829	6
652	59	0.000772547	6
653	16	0.000209504	6
655	15	0.00019641	6
657	22	0.000288068	6
660	19	0.000248786	6
669	23	0.000301162	6
672	9	0.000117846	6
673	2	2.62E-05	6
676	1	1.31E-05	6
685	1	1.31E-05	6
686	1	1.31E-05	6
687	4	5.24E-05	6
688	8	0.000104752	6
691	3	3.93E-05	6
692	3	3.93E-05	6
699	6	7.86E-05	6
6105	1	1.31E-05	6
714	2	2.62E-05	7
715	5	6.55E-05	7
732	2	2.62E-05	7
739	1	1.31E-05	7
748	1	1.31E-05	7
753	1	1.31E-05	7
755	1	1.31E-05	7
5144	4	5.24E-05	5
5146	2	2.62E-05	5
5147	2	2.62E-05	5
5152	1	1.31E-05	5
5157	4	5.24E-05	5
5251	2	2.62E-05	5
5171	4	5.24E-05	5
5172	2	2.62E-05	5
5175	7	9.17E-05	5
5176	17	0.000222598	5
5177	1	1.31E-05	5
5178	1	1.31E-05	5
5186	4	5.24E-05	5
5192	3	3.93E-05	5
5198	1	1.31E-05	5
5202	5	6.55E-05	5
5208	1	1.31E-05	5
5210	2	2.62E-05	5
5216	5	6.55E-05	5
5226	3	3.93E-05	5
5227	1	1.31E-05	5
5228	4	5.24E-05	5
5230	1	1.31E-05	5
5237	2	2.62E-05	5
5240	5	6.55E-05	5
5241	1	1.31E-05	5
5244	2	2.62E-05	5
5245	9	0.000117846	5
5263	1	1.31E-05	5
5268	5	6.55E-05	5
5270	1	1.31E-05	5
5271	1	1.31E-05	5
5275	1	1.31E-05	5
5278	1	1.31E-05	5
5279	1	1.31E-05	5
5284	2	2.62E-05	5
5290	2	2.62E-05	5
5292	1	1.31E-05	5
5293	2	2.62E-05	5
5298	3	3.93E-05	5
5300	1	1.31E-05	5
5301	2	2.62E-05	5
5304	1	1.31E-05	5
5308	1	1.31E-05	5
5314	3	3.93E-05	5
5323	1	1.31E-05	5
5330	1	1.31E-05	5
6114	4	5.24E-05	6
6116	2	2.62E-05	6
6123	3	3.93E-05	6
6124	1	1.31E-05	6
6129	7	9.17E-05	6
6130	4	5.24E-05	6
6136	1	1.31E-05	6
6156	7	9.17E-05	6
6157	1	1.31E-05	6
6159	1	1.31E-05	6
6162	1	1.31E-05	6
6170	1	1.31E-05	6
6172	2	2.62E-05	6
6173	1	1.31E-05	6
6180	2	2.62E-05	6
6195	1	1.31E-05	6
6196	1	1.31E-05	6
6197	1	1.31E-05	6
6203	1	1.31E-05	6
6205	1	1.31E-05	6
6206	1	1.31E-05	6
6208	1	1.31E-05	6
6209	1	1.31E-05	6
6210	1	1.31E-05	6
6216	1	1.31E-05	6
6218	1	1.31E-05	6
